# Supplementary material for: Diffusion Tensor and Dynamic Contrast-Enhanced Magnetic Resonance Imaging Correlate with Molecular Markers of Inflammation in the Synovium
Source: Diagnostics (Basel). 2022 Dec 5;12(12):3041. doi: 10.3390/diagnostics12123041 (PMC9776499; doi:10.3390/diagnostics12123041)
Supplement: Supplementary file 1 [file diagnostics-12-03041-s001.zip]

Archive with 1 entries (1 files):
- diagnostics-1994743-supplementary.pdf
